# Supplementary material for: Clinical features and risk factors for severe inpatients with COVID-19: A retrospective study in China
Source: PLoS One. 2020 Dec 17;15(12):e0244125. doi: 10.1371/journal.pone.0244125 (PMC7745975; doi:10.1371/journal.pone.0244125)
Supplement: S1 Dataset — (XLSX) [file pone.0244125.s005.xlsx]

## Sheet: Sheet1
Number	Severity of disease	gender	age	outcomes	Epidemic area exposure history	History of close contact with patients	Comorbidities	Hypertension	Diabetes	Coronary heart disease	Cerebral vascular disease	Lung diseases	Other (including rhinitis, stroke, hyperthyroidism, gastritis, anemia, etc)	Imaging features	Alanine aminotransferase, IU/L (7-40 IU/L)	Aspartate aminotransferase,IU/L (12-35 IU/L)	γ-glutamyl transpeptidase,IU/L (7-45 IU/L)	Alkaline phosphatase,IU/L (50-75 IU/L)	cholinesterase,IU/L (4000-12000 IU/L)	Lactate dehydrogenase,IU/L (20-240 IU/L)	α-hydroxybutyrate dehydrogenase,IU/L (72-182 IU/L)	ApoA-1,g/L (1-1.6 g/L)	Apo-B,g/L (0.6-1.1 g/L)	Total bile acid,umol/L (0-20 umol/L )	Total protein,g/L (65-83 g/L)	Albumin,g/L (40-55 g/L)	Globulin,g/L (20-40 g/L)	Prealbumin,g/L (150-400 g/L)	Total bilirubin,umol/L (1.7-20 umol/L)	Direct bilirubin,umol/L (1-14 umol/L)	Indirect bilirubin,umol/L (0-15 umol/L)	Low-density lipoprotein,mmol/L (0-4.11 mmol/L)	High density lipoprotein,mmol/L (0.9-2.5 mmol/L)	Total cholesterol,mmol/L (2.8-6 mmol/L)	Creatine kinase,IU/L (25-190 IU/L)	Amylase,U/L (0-140 U/L)	Lipase,U/L (0-60 U/L)	Adenosine deaminase,IU/L (4-20 IU/L)	Triglyceride,mmol/L (0.24-1.86 mmol/L)	Triacylglycerol,mmol/L (<1.7 mmol/L)	Urea,mmol/L (2.5-8.2 mmol/L)	Uric acid,umol/L (140-440 umol/L)	Creatinine,umol/L (53-97 umol/L)	Complement C1q,mg/L (159-233,mg/L)	α-L-fucosidase,U/L (<40 U/L)	5‘nuclease,U/L ( <10 U/L)	Cystatin C,mg/L (0.54-1.5 mg/L)	Urea/Creatinine	Glomerular filtration rate (>90)
1	ordinary	female	57	cure	no	no	no	no	no	no	no	no	no	Consolidation	33	19	86	62	7550	209	137	0.86	1.21	2.2	60.32	35.31	25.01	228.8	12.87	3.77	9.1	3.38	0.79	5.59	54.07	93.82	59	10.3	3.02	1.5	4.18	308.68	66.599	137.65	21.3	2	0.9	75.0699	103.7
2	mild	male	44	cure	no	yes	no	no	no	no	no	no	no	Others	23	25	20	74	8237	220	153	0.99	0.63	2.5	60.58	38.4	22.18	176.1	6.79	2.24	4.55	1.59	0.88	3.29	81.02	37.74	56.7	8.619	1.83	1.77	1.73	251.28	60.7	166.15	28	5	0.73	134.18	98.75
3	ordinary	female	66	cure	no	yes	no	no	no	no	no	no	no	Both side ground-glass opacity	7	17	13	50.1	7261	146	96	1.2	0.7	3.8	67.77	45.58	22.19	205.5	28.02	6.61	21.41	2.29	0.94	3.89	51.94	41.51	29.3	11.87	1.18	0.9	2.35	401.97	81.3	179.99	17.39	3	1.04	42.71	112.25
4	critical	male	49	cure	no	yes	yes	no	no	no	no	no	no	Others	24	22	46	63.4	5446	447	286	0.79	1.03	2.45	58.72	30.13	28.59	101.1	14.04	3.81	10.23	2.41	0.74	4.51	100.72	84.4	44.7	13.67	4.17	0.94	7.16	193.16	71.099	142.63	21.8	3	1.14	46.94	105.09
5	severe	female	59	transfer to another hospital	no	no	no	no	no	no	no	no	no	Both side ground-glass opacity	33	25	82	109.3	11565	167	103	1.38	1.18	2	78.2	47.12	31.08	257.89	20.26	5.01	15.25	2.23	3.94	1.46	580.54	49.95	43	7.61	0.59	2	3.19	256.93	67.4	164.34	25.5	3	0.82	204.47	121.21
[truncated: 67 more columns]
